# Supplementary material for: Akt, IL-4, and STAT Proteins Play Distinct Roles in Prostaglandin Production in Human Follicular Dendritic Cell-like Cells
Source: Int J Mol Sci. 2023 Nov 24;24(23):16692. doi: 10.3390/ijms242316692 (PMC10706142; doi:10.3390/ijms242316692)
Supplement: Supplementary file 1 [file ijms-24-16692-s001.zip]

Archive with 1 entries (1 files):
- ijms-2675727-supplementary.pptx
